# Supplementary material for: Urbanization is associated with non‐coding polymorphisms in candidate behavioural genes in the Eurasian coot
Source: Ecol Evol. 2023 Oct 1;13(10):e10572. doi: 10.1002/ece3.10572 (PMC10542476; doi:10.1002/ece3.10572)
Supplement: Supplementary file 1 — Appendix S1: [file ECE3-13-e10572-s001.zip]

Archive with 4 entries (4 files):
- ece310572-sup-0001-AppendixS1.pdf
- ece310572-sup-0002-AppendixS2.pdf
- ece310572-sup-0003-AppendixS3.xlsx
- ece310572-sup-0004-AppendixS4.fasta
