# Supplementary material for: Urbanization is associated with non‐coding polymorphisms in candidate behavioural genes in the Eurasian coot
Source: Ecol Evol. 2023 Oct 1;13(10):e10572. doi: 10.1002/ece3.10572 (PMC10542476; doi:10.1002/ece3.10572)
Supplement: Supplementary file 1 — Appendix S1: [file ECE3-13-e10572-s001.zip › ece310572-sup-0003-AppendixS3.xlsx]

## Sheet: Arkusz1
Landscape	Sampling location	CREB1_hap1	CREB_hap2	DRD-hap1	DRD-hap2	CREB1_SNP216_1	CREB1_SNP216_2	CREB1_SNP346_1	CREB1_SNP346_2	CREB1_SNP380_1	CREB1_SNP380_2	CREB1_SNP393_1	CREB1_SNP393_2	DRD4_SNP321_1	DRD4_SNP321_2	DRD4_SNP397_1	DRD4_SNP397_2	ADCYAP1_1	ADCYAP1_2	CKIɛ_int2_1	CKIɛ_int2_2	CKIɛ_ex5_1	CKIɛ_ex5_2	KiRa10_1	KiRa10_2	KiRa16_1	KiRa16_2	KiRa9_1	KiRa9_2	Fa10_1	Fa10_2	Fa15_1	Fa15_2	Fa16_1	Fa16_2	B106_1	B106_2	Fa1_1	Fa1_2	Fa11_1	Fa11_2	Fa2_1	Fa2_2	Fa13_1	Fa13_2	Fa9_1	Fa9_2	Tm27_1	Tm27_2
Urb	Warszawa	CREB1*06	CREB1*01	DRD4*05	DRD4*01	1	1	1	1	1	1	1	2	1	1	1	1	149	149	474	474	437	441	127	129	313	329	171	173	137	139	230	236	139	139	179	179	95	97	173	173	119	125	121	121	101	113	140	158
Urb	Warszawa	CREB1*01	CREB1*02	DRD4*01	DRD4*01	1	1	1	1	1	2	1	1	1	1	1	1	149	149	474	476	437	441	127	133	307	359	171	173	127	153	230	230	137	139	177	177	95	101	173	173	117	119	115	121	NA	NA	140	150
Urb	Warszawa	CREB1*01	CREB1*02	DRD4*01	DRD4*04	1	1	1	1	1	2	1	1	1	1	2	1	147	149	474	474	437	439	127	129	343	349	171	171	133	133	236	236	139	141	179	183	95	99	171	173	125	135	115	125	111	127	140	144
Urb	Warszawa	CREB1*02	CREB1*02	DRD4*07	DRD4*03	1	1	1	1	2	2	1	1	1	1	1	1	147	151	474	476	437	441	129	133	333	399	171	173	139	139	230	236	139	141	177	203	95	101	185	187	125	147	121	121	105	115	140	144
Urb	Warszawa	CREB1*06	CREB1*02	DRD4*07	DRD4*05	1	1	1	1	1	2	1	2	1	1	1	1	149	149	474	476	437	441	129	129	307	329	171	171	139	141	230	230	135	141	179	179	95	99	185	193	121	145	121	121	109	111	140	144
Urb	Warszawa	CREB1*01	CREB1*01	DRD4*06	DRD4*01	1	1	1	1	1	1	1	1	1	1	2	1	149	149	470	474	437	441	125	129	329	329	171	171	137	137	230	234	137	139	177	179	95	95	173	187	119	147	121	121	105	105	140	150
Urb	Warszawa	CREB1*02	CREB1*02	DRD4*07	DRD4*01	1	1	1	1	2	2	1	1	1	1	1	1	151	151	470	476	441	441	127	133	359	359	171	171	137	139	230	236	137	137	179	179	91	107	173	173	133	133	115	121	113	113	144	144
Urb	Warszawa	CREB1*09	CREB1*05	DRD4*01	DRD4*01	1	1	1	1	1	1	1	2	1	1	1	1	149	149	474	476	437	441	127	133	359	359	171	171	123	125	230	236	137	139	175	177	97	99	185	197	127	133	115	121	141	141	144	146
Urb	Warszawa	CREB1*01	CREB1*02	DRD4*01	DRD4*02	1	1	1	1	1	2	1	1	1	2	2	1	149	149	476	476	433	441	129	129	353	359	171	173	137	149	236	236	137	139	167	177	99	99	179	183	125	135	121	125	103	103	142	146
Urb	Warszawa	CREB1*09	CREB1*01	DRD4*01	DRD4*01	1	1	1	1	1	1	1	1	1	1	1	1	149	149	474	476	441	441	127	133	313	313	171	171	123	141	230	230	139	139	175	175	95	97	185	197	127	131	121	121	119	121	140	144
Urb	Warszawa	CREB1*01	CREB1*01	DRD4*01	DRD4*01	1	1	1	1	1	1	1	1	1	1	1	1	149	149	476	476	433	441	133	137	313	363	169	171	137	141	230	238	139	139	175	179	95	95	185	185	131	133	121	121	119	119	140	144
Urb	Warszawa	CREB1*01	CREB1*02	DRD4*01	DRD4*01	1	1	1	1	1	2	1	1	1	1	1	1	149	153	474	474	441	441	123	127	323	349	171	171	137	143	236	236	139	139	177	183	95	99	191	191	125	135	121	121	117	117	140	140
Urb	Warszawa	CREB1*01	CREB1*03	DRD4*07	DRD4*07	1	2	1	1	1	1	1	1	1	1	1	1	149	149	474	474	437	437	129	129	327	329	171	171	137	153	230	230	139	139	177	177	95	97	173	173	117	117	121	121	105	121	140	150
Urb	Warszawa	CREB1*02	CREB1*02	DRD4*01	DRD4*08	1	1	1	1	2	2	1	1	1	1	1	1	149	155	470	476	441	441	129	133	307	359	171	171	133	153	230	230	137	139	179	179	101	105	185	187	127	141	115	115	109	127	140	146
Urb	Warszawa	CREB1*01	CREB1*02	DRD4*01	DRD4*01	1	1	1	1	1	2	1	1	1	1	1	1	149	149	474	476	437	441	129	133	359	387	171	173	127	153	230	230	137	139	175	177	99	105	171	173	117	119	115	121	109	109	138	140
Urb	Warszawa	CREB1*02	CREB1*02	DRD4*09	DRD4*09	1	1	1	1	2	2	1	1	1	1	1	1	147	149	476	476	441	441	127	133	307	359	173	173	127	141	230	230	139	139	175	177	99	101	171	171	117	119	115	121	109	109	140	140
Urb	Warszawa	CREB1*09	CREB1*01	DRD4*01	DRD4*01	1	1	1	1	1	1	1	1	1	1	1	1	149	149	474	476	433	441	127	137	359	363	169	171	125	141	236	238	139	139	175	179	97	97	185	197	131	133	121	121	119	141	140	144
Urb	Warszawa	CREB1*01	CREB1*02	DRD4*05	DRD4*01	1	1	1	1	1	2	1	1	1	1	1	1	153	155	474	476	437	441	127	129	323	357	169	171	133	137	230	236	137	137	173	173	95	95	185	185	123	127	121	125	109	117	140	142
Urb	Warszawa	CREB1*01	CREB1*03	DRD4*05	DRD4*01	1	2	1	1	1	1	1	1	1	1	1	1	149	155	474	474	437	437	127	129	323	333	171	171	127	139	236	238	139	139	183	191	95	95	173	173	119	119	121	121	105	109	138	142
Urb	Warszawa	CREB1*01	CREB1*02	DRD4*01	DRD4*01	1	1	1	1	1	2	1	1	1	1	1	1	149	149	474	476	437	441	127	127	327	343	171	171	153	153	230	234	139	139	177	179	95	95	173	173	119	147	115	121	123	143	140	150
NonUrb	Katowice	CREB1*02	CREB1*03	DRD4*01	DRD4*01	1	2	1	1	1	2	1	1	1	1	1	1	147	149	474	474	437	441	127	135	367	393	171	171	145	145	236	236	139	139	173	177	95	95	173	179	119	139	121	123	113	117	144	144
NonUrb	Katowice	CREB1*07	CREB1*01	DRD4*01	DRD4*01	1	1	1	1	1	1	1	2	1	1	1	1	149	153	474	474	437	437	127	133	347	353	171	171	135	135	236	236	137	139	177	181	95	97	171	177	121	123	115	121	105	105	134	146
Urb	Poznań	CREB1*09	CREB1*03	DRD4*01	DRD4*01	1	2	1	1	1	1	1	1	1	1	1	1	149	151	474	474	437	441	127	129	347	375	171	171	135	147	230	240	139	141	177	179	93	97	181	185	127	139	115	121	107	143	144	146
Urb	Poznań	CREB1*01	CREB1*02	DRD4*01	DRD4*01	1	1	1	1	1	2	1	1	1	1	1	1	149	153	464	474	437	441	127	129	327	357	171	171	127	137	236	238	139	139	175	179	95	101	175	185	125	147	121	121	105	109	136	144
Urb	Łódź	CREB1*01	CREB1*02	DRD4*01	DRD4*10	1	1	1	1	1	2	1	1	1	2	2	1	147	151	474	474	437	437	129	129	327	395	171	173	127	165	236	236	139	139	173	177	95	97	169	181	127	137	115	121	111	151	132	132
NonUrb	Warszawa	CREB1*01	CREB1*03	DRD4*01	DRD4*11	1	2	1	1	1	1	1	1	1	1	1	1	147	149	474	474	437	441	119	129	363	365	171	173	133	149	230	236	139	143	177	181	95	97	179	179	123	135	121	121	113	113	134	140
NonUrb	Warszawa	CREB1*09	CREB1*01	DRD4*04	DRD4*01	1	1	1	1	1	1	1	1	1	1	1	1	147	149	474	474	437	441	119	127	387	391	171	171	127	135	236	236	139	141	175	177	95	97	173	185	139	155	115	123	105	111	140	144
Urb	Łódź	CREB1*01	CREB1*02	DRD4*01	DRD4*01	1	1	1	1	1	2	1	1	1	1	1	1	149	151	474	476	437	441	127	127	363	365	171	173	127	137	230	230	137	139	181	185	97	99	175	185	127	139	121	123	105	119	144	160
NonUrb	Łódź	CREB1*01	CREB1*08	DRD4*05	DRD4*03	1	1	1	1	1	1	1	1	1	1	1	1	147	151	474	474	437	439	127	129	367	373	171	173	135	135	230	236	139	143	169	185	91	95	181	181	131	137	121	123	109	111	144	144
NonUrb	Łódź	CREB1*01	CREB1*04	DRD4*01	DRD4*01	1	2	1	2	1	1	1	1	1	1	1	1	147	149	474	474	437	441	127	129	311	313	173	175	127	133	230	230	135	139	179	181	97	107	183	183	121	139	121	121	111	113	144	144
NonUrb	Łódź	CREB1*01	CREB1*01	DRD4*01	DRD4*01	1	1	1	1	1	1	1	1	1	1	1	1	149	155	474	474	437	437	127	143	341	417	171	173	133	135	236	236	137	139	175	177	95	97	175	179	125	129	121	121	111	121	138	144
NonUrb	Łódź	CREB1*01	CREB1*02	DRD4*04	DRD4*01	1	1	1	1	1	2	1	1	1	1	1	1	147	151	474	476	437	439	125	137	327	351	171	173	123	127	230	236	137	139	173	177	95	99	179	179	117	123	121	121	105	113	134	146
Urb	Katowice	CREB1*01	CREB1*03	DRD4*01	DRD4*02	1	2	1	1	1	1	1	1	1	2	2	1	147	147	474	476	437	441	121	125	327	335	169	171	135	135	230	236	139	143	179	181	97	105	173	187	135	141	121	121	105	113	136	142
Urb	Katowice	CREB1*05	CREB1*01	DRD4*01	DRD4*01	1	1	1	1	1	1	1	2	1	1	1	1	149	151	474	474	437	439	131	131	317	365	171	173	139	145	232	236	139	139	173	175	95	95	177	193	119	127	121	121	111	145	134	142
Urb	Katowice	CREB1*01	CREB1*04	DRD4*01	DRD4*02	1	2	1	2	1	1	1	1	1	2	2	1	145	151	474	474	441	441	125	129	313	343	171	173	127	135	226	230	139	141	175	177	95	99	183	187	131	147	121	121	137	155	132	146
Urb	Katowice	CREB1*01	CREB1*02	DRD4*01	DRD4*02	1	1	1	1	1	2	1	1	1	2	2	1	149	151	474	474	441	441	137	137	333	339	171	171	133	133	234	236	139	143	179	181	97	99	173	173	123	145	121	121	111	111	134	134
Urb	Katowice	CREB1*01	CREB1*03	DRD4*01	DRD4*03	1	2	1	1	1	1	1	1	1	1	1	1	147	151	474	474	441	441	129	137	311	333	171	171	133	135	228	230	139	141	175	183	93	99	187	189	119	131	121	121	113	121	138	140
Urb	Katowice	CREB1*01	CREB1*01	DRD4*01	DRD4*04	1	1	1	1	1	1	1	1	1	1	2	1	149	151	474	474	441	441	129	135	323	361	171	173	135	151	230	236	139	139	177	179	95	97	181	183	119	119	121	121	119	137	142	146
Urb	Poznań	CREB1*01	CREB1*02	DRD4*01	DRD4*01	1	1	1	1	1	2	1	1	1	1	1	1	147	149	474	474	437	437	127	129	321	341	169	171	123	145	230	236	139	139	169	175	95	105	189	223	131	133	115	121	105	111	136	142
Urb	Katowice	CREB1*01	CREB1*01	DRD4*01	DRD4*01	1	1	1	1	1	1	1	1	1	1	1	1	147	149	474	476	437	441	127	135	331	385	171	175	145	145	236	236	139	141	173	175	95	99	179	189	119	121	123	125	109	111	138	144
Urb	Katowice	CREB1*01	CREB1*02	DRD4*09	DRD4*01	1	1	1	1	1	2	1	1	1	1	1	1	149	151	474	476	437	441	127	129	333	397	169	171	133	133	230	236	137	141	179	213	97	97	173	179	119	149	121	123	109	111	134	146
Urb	Katowice	CREB1*01	CREB1*01	DRD4*01	DRD4*01	1	1	1	1	1	1	1	1	1	1	1	1	149	149	474	474	437	441	129	137	333	391	171	173	133	133	236	236	139	143	179	181	95	97	173	173	131	145	117	121	107	111	134	144
Urb	Katowice	CREB1*01	CREB1*01	DRD4*01	DRD4*03	1	1	1	1	1	1	1	1	1	1	1	1	145	147	474	476	437	441	129	135	323	383	171	171	137	145	230	236	139	139	175	175	95	95	187	189	119	119	121	125	109	117	138	142
Urb	Katowice	CREB1*01	CREB1*02	DRD4*01	DRD4*11	1	1	1	1	1	2	1	1	1	1	1	1	149	149	474	476	437	437	129	129	333	333	171	173	133	133	236	240	139	141	177	179	95	105	173	173	127	145	121	121	105	111	140	144
Urb	Katowice	CREB1*01	CREB1*02	DRD4*01	DRD4*01	1	1	1	1	1	2	1	1	1	1	1	1	151	151	474	476	437	441	129	131	339	365	173	173	127	145	230	236	139	141	175	177	95	99	171	185	119	121	121	121	101	151	142	144
Urb	Katowice	CREB1*01	CREB1*03	DRD4*01	DRD4*11	1	2	1	1	1	1	1	1	1	1	1	1	143	149	474	474	437	437	125	129	313	371	173	173	135	139	230	230	139	139	177	179	93	95	177	183	119	123	121	123	105	119	134	144
Urb	Poznań	CREB1*05	CREB1*01	DRD4*01	DRD4*01	1	1	1	1	1	1	1	2	1	1	1	1	145	149	474	474	441	441	125	129	333	335	171	171	123	143	230	230	135	139	175	181	95	97	173	221	123	135	121	121	105	111	138	146
Urb	Katowice	CREB1*01	CREB1*02	DRD4*01	DRD4*01	1	1	1	1	1	2	1	1	1	1	1	1	149	151	474	474	437	441	125	137	333	397	171	171	133	133	230	236	139	141	153	179	95	95	173	179	119	145	121	121	105	109	142	146
Urb	Poznań	CREB1*01	CREB1*03	DRD4*01	DRD4*08	1	2	1	1	1	1	1	1	1	1	1	1	149	149	474	474	439	441	125	127	319	381	171	173	133	145	238	240	139	139	169	177	89	95	185	185	127	147	121	121	113	119	144	146
Urb	Katowice	CREB1*01	CREB1*02	DRD4*01	DRD4*11	1	1	1	1	1	2	1	1	1	1	1	1	145	149	474	474	437	437	133	139	367	373	171	171	133	155	236	236	137	139	179	179	93	95	173	183	125	127	121	121	109	109	140	140
Urb	Katowice	CREB1*07	CREB1*03	DRD4*01	DRD4*12	1	2	1	1	1	1	1	2	1	1	1	1	149	151	474	474	441	441	129	129	323	329	171	173	135	135	230	230	135	139	175	179	95	97	177	183	117	119	121	121	111	119	142	146
Urb	Katowice	CREB1*01	CREB1*01	DRD4*01	DRD4*01	1	1	1	1	1	1	1	1	1	1	1	1	147	149	474	474	437	441	129	137	333	365	171	171	137	151	230	236	139	139	173	183	93	95	181	185	131	145	121	123	109	149	140	142
Urb	Katowice	CREB1*01	CREB1*01	DRD4*01	DRD4*02	1	1	1	1	1	1	1	1	1	2	2	1	145	147	474	474	437	441	123	129	373	387	171	171	147	155	230	236	139	141	177	179	95	97	183	183	119	127	121	123	109	145	132	142
Urb	Poznań	CREB1*01	CREB1*01	DRD4*01	DRD4*01	1	1	1	1	1	1	1	1	1	1	1	1	147	149	474	474	437	441	129	129	311	329	169	173	127	137	230	240	139	139	175	179	95	97	179	179	133	143	115	121	119	119	134	156
Urb	Poznań	CREB1*01	CREB1*02	DRD4*05	DRD4*01	1	1	1	1	1	2	1	1	1	1	1	1	145	151	474	476	433	441	127	131	349	355	171	171	127	135	236	236	137	141	175	179	93	97	173	173	123	125	117	121	113	119	138	144
Urb	Poznań	CREB1*01	CREB1*01	DRD4*01	DRD4*01	1	1	1	1	1	1	1	1	1	1	1	1	149	149	474	474	441	441	123	125	327	387	173	173	133	133	230	238	139	139	179	179	97	97	173	175	127	139	121	121	105	105	132	148
Urb	Poznań	CREB1*02	CREB1*03	DRD4*01	DRD4*13	1	2	1	1	1	2	1	1	1	1	1	1	149	153	474	474	437	437	125	127	333	369	171	171	135	143	236	236	139	141	175	181	95	95	175	187	127	143	121	123	105	109	142	144
Urb	Poznań	CREB1*01	CREB1*02	DRD4*01	DRD4*02	1	1	1	1	1	2	1	1	1	2	2	1	149	153	476	476	437	441	129	129	353	359	171	173	143	161	230	230	139	141	177	183	97	101	171	173	127	137	121	121	105	111	144	144
Urb	Poznań	CREB1*02	CREB1*03	DRD4*02	DRD4*02	1	2	1	1	1	2	1	1	2	2	2	2	147	149	474	474	437	437	125	125	311	319	171	171	137	137	236	238	135	139	175	177	97	97	185	209	123	131	115	123	119	119	132	144
NonUrb	Poznań	CREB1*01	CREB1*02	DRD4*13	DRD4*04	1	1	1	1	1	2	1	1	1	1	2	1	149	149	474	474	441	441	129	133	343	345	171	171	129	133	230	230	139	141	183	207	95	99	175	185	125	147	121	121	111	119	140	142
NonUrb	Poznań	CREB1*01	CREB1*01	DRD4*01	DRD4*03	1	1	1	1	1	1	1	1	1	1	1	1	149	153	474	474	437	437	117	135	325	343	171	173	139	155	230	236	139	141	169	177	95	107	175	175	141	145	115	123	105	113	138	140
Urb	Poznań	CREB1*01	CREB1*02	DRD4*04	DRD4*08	1	1	1	1	1	2	1	1	1	1	1	1	149	151	474	474	437	441	127	127	319	349	171	171	127	141	236	236	139	139	167	185	95	95	175	185	127	147	121	121	113	133	144	144
Urb	Poznań	CREB1*01	CREB1*02	DRD4*01	DRD4*01	1	1	1	1	1	2	1	1	1	1	1	1	147	149	474	474	437	437	129	133	363	383	171	177	133	145	230	236	139	141	175	175	95	97	183	189	121	135	121	121	111	113	136	140
Urb	Poznań	CREB1*01	CREB1*02	DRD4*01	DRD4*03	1	1	1	1	1	2	1	1	1	1	1	1	149	149	474	474	437	441	127	129	311	403	171	171	123	141	230	230	139	141	175	179	87	95	175	177	121	131	121	121	105	117	144	146
Urb	Poznań	CREB1*01	CREB1*01	DRD4*02	DRD4*14	1	1	1	1	1	1	1	1	1	2	2	1	147	149	474	474	437	441	129	129	327	359	169	173	135	137	230	240	139	139	177	177	95	95	171	175	123	143	121	121	109	113	134	136
Urb	Poznań	CREB1*01	CREB1*01	DRD4*01	DRD4*01	1	1	1	1	1	1	1	1	1	1	1	1	147	155	474	474	437	441	129	143	333	337	171	171	139	149	230	236	139	139	177	179	89	99	193	193	123	123	121	121	117	155	140	140
Urb	Poznań	CREB1*02	CREB1*02	DRD4*01	DRD4*02	1	1	1	1	2	2	1	1	1	2	2	1	145	151	474	476	437	437	127	133	349	357	171	171	133	143	236	238	139	139	169	177	95	101	177	181	127	127	115	115	119	121	138	144
Urb	Poznań	CREB1*01	CREB1*03	DRD4*01	DRD4*08	1	2	1	1	1	1	1	1	1	1	1	1	149	149	474	474	437	439	127	129	381	403	171	173	129	133	230	238	139	139	175	177	89	99	175	185	127	131	121	123	119	119	144	144
Urb	Łódź	CREB1*01	CREB1*01	DRD4*01	DRD4*04	1	1	1	1	1	1	1	1	1	1	2	1	149	151	474	474	437	437	127	129	307	321	169	171	127	137	236	236	137	139	173	177	95	95	175	177	127	137	121	121	119	119	140	146
Urb	Łódź	CREB1*02	CREB1*03	DRD4*01	DRD4*01	1	2	1	1	1	2	1	1	1	1	1	1	147	149	474	476	437	441	125	135	307	345	173	175	133	137	230	240	139	139	177	179	95	107	183	185	127	131	123	123	105	109	144	146
Urb	Łódź	CREB1*01	CREB1*03	DRD4*01	DRD4*01	1	2	1	1	1	1	1	1	1	1	1	1	149	149	474	474	437	441	127	135	321	399	171	171	135	139	230	240	137	139	175	179	97	107	171	183	141	141	115	123	105	113	142	144
Urb	Łódź	CREB1*01	CREB1*02	DRD4*01	DRD4*02	1	1	1	1	1	2	1	1	1	2	2	1	147	147	474	476	439	441	127	129	319	329	171	173	133	145	230	240	139	139	175	179	87	99	175	179	127	131	121	121	109	111	140	144
Urb	Łódź	CREB1*01	CREB1*03	DRD4*01	DRD4*04	1	2	1	1	1	1	1	1	1	1	2	1	149	151	474	474	437	441	121	129	349	365	171	171	127	145	230	230	135	139	179	181	95	95	183	183	127	139	121	121	103	105	142	146
Urb	Łódź	CREB1*02	CREB1*03	DRD4*01	DRD4*01	1	2	1	1	1	2	1	1	1	1	1	1	151	151	474	474	437	437	127	135	299	307	169	171	137	149	230	236	137	139	173	177	95	99	177	177	127	127	121	121	119	123	140	146
Urb	Łódź	CREB1*01	CREB1*01	DRD4*01	DRD4*04	1	1	1	1	1	1	1	1	1	1	2	1	147	147	474	476	437	437	129	133	311	363	171	171	135	139	230	230	137	139	175	179	97	97	177	179	127	127	121	121	105	119	144	146
Urb	Łódź	CREB1*02	CREB1*03	DRD4*01	DRD4*14	1	2	1	1	1	2	1	1	1	1	1	1	147	149	474	476	437	441	121	127	331	365	171	171	127	127	230	238	135	139	177	179	95	95	179	187	115	139	121	123	111	111	140	146
Urb	Łódź	CREB1*01	CREB1*01	DRD4*01	DRD4*15	1	1	1	1	1	1	1	1	1	2	2	1	147	149	474	474	437	441	127	129	311	343	171	173	129	149	230	236	137	137	177	183	91	97	179	187	117	131	121	123	111	113	146	168
Urb	Łódź	CREB1*01	CREB1*02	DRD4*01	DRD4*14	1	1	1	1	1	2	1	1	1	1	1	1	149	151	476	476	437	439	123	127	331	353	171	171	145	145	230	238	137	139	177	181	95	99	173	179	115	123	123	125	105	111	140	146
NonUrb	Poznań	CREB1*01	CREB1*02	DRD4*01	DRD4*01	1	1	1	1	1	2	1	1	1	1	1	1	149	149	474	474	441	441	127	131	307	359	171	173	135	135	226	230	139	139	179	181	87	99	173	183	119	137	121	121	117	119	138	144
NonUrb	Poznań	CREB1*01	CREB1*02	DRD4*01	DRD4*15	1	1	1	1	1	2	1	1	1	2	2	1	149	149	474	476	437	437	129	139	351	387	171	171	139	141	230	230	139	141	175	185	95	97	183	189	127	131	121	127	109	111	140	146
NonUrb	Poznań	CREB1*01	CREB1*04	DRD4*07	DRD4*01	1	2	1	2	1	1	1	1	1	1	1	1	149	151	474	474	437	437	127	129	349	383	169	171	145	145	236	240	139	139	169	177	95	101	175	179	125	149	121	125	107	107	140	140
NonUrb	Poznań	CREB1*05	CREB1*04	DRD4*01	DRD4*01	1	2	1	2	1	1	1	2	1	1	1	1	149	151	474	476	437	441	129	129	347	367	171	173	135	143	226	230	139	141	181	187	95	95	181	193	123	127	117	121	105	113	134	142
NonUrb	Warszawa	CREB1*02	CREB1*03	DRD4*01	DRD4*01	1	2	1	1	1	2	1	1	1	1	1	1	147	151	474	476	437	441	127	127	343	367	171	173	133	135	236	240	139	141	167	175	93	101	179	181	127	127	121	125	111	119	144	148
NonUrb	Warszawa	CREB1*02	CREB1*03	DRD4*01	DRD4*03	1	2	1	1	1	2	1	1	1	1	1	1	147	149	474	476	441	441	119	129	305	363	171	173	149	151	236	236	137	139	179	181	87	95	175	183	127	127	121	123	105	105	144	148
NonUrb	Warszawa	CREB1*01	CREB1*01	DRD4*01	DRD4*01	1	1	1	1	1	1	1	1	1	1	1	1	149	151	474	474	437	437	123	129	339	387	171	171	129	133	236	238	139	139	175	179	95	97	175	179	131	139	121	121	113	121	134	146
NonUrb	Warszawa	CREB1*01	CREB1*10	DRD4*07	DRD4*03	1	1	1	1	1	1	1	1	1	1	1	1	149	149	474	476	437	441	129	129	311	363	171	171	139	143	238	238	139	141	173	179	95	95	179	183	127	153	121	123	111	111	140	162
Urb	Łódź	CREB1*02	CREB1*11	DRD4*04	DRD4*03	1	2	1	1	2	2	1	1	1	1	2	1	147	151	476	476	437	441	127	129	323	353	169	173	125	147	230	230	139	141	179	181	99	109	175	185	127	131	121	123	105	117	140	140
Urb	Łódź	CREB1*02	CREB1*03	DRD4*01	DRD4*01	1	2	1	1	1	2	1	1	1	1	1	1	149	149	474	474	441	441	121	127	367	379	171	171	135	137	230	230	137	139	179	187	95	95	177	177	119	127	121	123	113	119	138	146
Urb	Łódź	CREB1*02	CREB1*03	DRD4*01	DRD4*04	1	2	1	1	1	2	1	1	1	1	2	1	147	149	474	476	437	437	129	129	313	357	171	173	135	139	230	230	139	141	173	179	95	95	171	179	127	145	115	121	105	109	140	146
Urb	Łódź	CREB1*01	CREB1*03	DRD4*05	DRD4*05	1	2	1	1	1	1	1	1	1	1	1	1	149	151	474	476	433	437	129	131	313	343	171	171	143	145	236	236	137	139	179	179	95	97	173	179	117	127	121	123	105	111	138	144
Urb	Łódź	CREB1*01	CREB1*01	DRD4*01	DRD4*01	1	1	1	1	1	1	1	1	1	1	1	1	147	151	474	476	437	439	127	129	319	353	171	173	145	149	230	230	139	139	175	179	99	99	175	181	123	127	121	123	105	111	140	140
Urb	Łódź	CREB1*01	CREB1*03	DRD4*01	DRD4*01	1	2	1	1	1	1	1	1	1	1	1	1	145	149	474	474	441	441	127	129	365	379	169	171	135	137	230	236	139	139	177	177	97	99	173	181	127	147	121	121	105	105	138	142
Urb	Łódź	CREB1*01	CREB1*02	DRD4*01	DRD4*01	1	1	1	1	1	2	1	1	1	1	1	1	149	149	474	476	439	441	129	129	365	389	169	171	137	145	230	230	135	139	177	181	95	97	173	183	127	139	121	121	105	105	142	146
Urb	Łódź	CREB1*03	CREB1*12	DRD4*01	DRD4*16	2	2	1	1	1	2	1	1	1	1	1	1	149	149	474	476	441	441	129	129	347	377	171	171	133	139	230	236	137	139	173	175	95	95	171	179	127	143	121	123	111	111	134	140
NonUrb	Łódź	CREB1*01	CREB1*01	DRD4*01	DRD4*02	1	1	1	1	1	1	1	1	1	2	2	1	149	149	474	476	437	441	131	133	343	387	171	173	127	133	236	236	139	141	177	179	105	105	181	185	127	135	117	121	111	119	134	140
NonUrb	Łódź	CREB1*01	CREB1*03	DRD4*01	DRD4*01	1	2	1	1	1	1	1	1	1	1	1	1	149	153	474	474	437	441	127	133	343	343	171	171	133	147	230	238	139	141	175	179	95	99	183	185	117	127	115	121	111	119	132	142
NonUrb	Łódź	CREB1*01	CREB1*03	DRD4*01	DRD4*01	1	2	1	1	1	1	1	1	1	1	1	1	149	149	474	476	437	437	125	133	333	395	171	171	137	143	230	236	137	139	175	175	97	105	177	183	127	131	121	127	109	115	142	146
NonUrb	Łódź	CREB1*03	CREB1*12	DRD4*01	DRD4*01	2	2	1	1	1	2	1	1	1	1	1	1	149	151	474	476	441	441	127	129	299	339	173	173	129	139	230	230	139	139	177	185	95	99	171	173	127	139	123	123	105	127	144	144
NonUrb	Łódź	CREB1*02	CREB1*03	DRD4*01	DRD4*02	1	2	1	1	1	2	1	1	1	2	2	1	147	147	476	476	437	441	129	139	325	365	171	171	147	147	230	230	139	139	177	179	95	97	183	185	133	141	121	121	105	111	134	144
NonUrb	Łódź	CREB1*01	CREB1*04	DRD4*01	DRD4*01	1	2	1	2	1	1	1	1	1	1	1	1	149	149	474	474	437	437	127	135	311	331	169	173	135	149	230	232	137	141	177	177	97	97	183	185	137	141	121	121	103	163	140	144
NonUrb	Łódź	CREB1*08	CREB1*08	DRD4*01	DRD4*01	1	1	1	1	1	1	1	1	1	1	1	1	147	151	474	474	437	441	129	129	327	333	171	175	133	143	230	236	141	141	177	177	95	97	173	181	127	139	121	123	111	121	134	144
NonUrb	Łódź	CREB1*02	CREB1*03	DRD4*06	DRD4*01	1	2	1	1	1	2	1	1	1	1	2	1	147	149	474	474	437	441	125	129	313	355	169	171	139	149	238	238	139	139	173	175	97	107	177	187	149	149	121	123	105	119	132	140
NonUrb	Łódź	CREB1*07	CREB1*02	DRD4*04	DRD4*03	1	1	1	1	1	2	1	2	1	1	2	1	149	151	474	476	439	441	125	129	311	353	171	173	147	147	230	232	139	139	169	179	93	99	173	187	127	127	115	115	99	105	140	146
NonUrb	Łódź	CREB1*01	CREB1*01	DRD4*01	DRD4*01	1	1	1	1	1	1	1	1	1	1	1	1	149	149	474	476	437	441	129	131	321	359	171	171	143	147	230	230	139	139	177	177	99	101	175	183	127	133	121	121	105	113	134	140
NonUrb	Łódź	CREB1*01	CREB1*03	DRD4*01	DRD4*04	1	2	1	1	1	1	1	1	1	1	2	1	149	151	474	474	437	441	127	129	313	387	165	171	137	145	236	238	139	139	177	189	101	101	185	201	127	139	115	121	105	105	140	146
NonUrb	Łódź	CREB1*01	CREB1*01	DRD4*01	DRD4*02	1	1	1	1	1	1	1	1	1	2	2	1	149	149	474	474	437	437	127	135	365	393	171	171	137	139	230	232	139	139	173	175	95	97	179	183	121	127	115	121	105	117	140	146
NonUrb	Łódź	CREB1*01	CREB1*01	DRD4*01	DRD4*17	1	1	1	1	1	1	1	1	1	1	1	1	147	147	474	474	437	441	127	129	349	365	169	171	135	143	230	230	137	139	169	177	97	97	185	185	127	139	121	121	105	117	138	142
NonUrb	Łódź	CREB1*06	CREB1*04	DRD4*02	DRD4*15	1	2	1	2	1	1	1	2	2	2	2	2	149	151	474	476	437	441	127	129	341	403	171	171	137	147	236	236	135	139	177	177	93	95	173	181	117	127	121	121	111	115	138	144
NonUrb	Łódź	CREB1*01	CREB1*01	DRD4*01	DRD4*02	1	1	1	1	1	1	1	1	1	2	2	1	147	149	474	476	437	441	129	129	311	313	171	173	135	139	230	230	135	137	179	179	95	95	183	223	141	149	119	121	105	105	144	146
NonUrb	Łódź	CREB1*02	CREB1*12	DRD4*01	DRD4*04	1	2	1	1	2	2	1	1	1	1	2	1	147	153	474	474	437	437	125	127	335	391	171	171	127	135	230	230	139	139	175	179	95	97	173	183	127	127	121	123	105	131	150	172
NonUrb	Warszawa	CREB1*01	CREB1*03	DRD4*06	DRD4*14	1	2	1	1	1	1	1	1	1	1	2	1	145	149	474	476	437	439	129	135	359	363	171	171	137	147	230	230	139	139	177	181	89	95	173	187	123	127	121	121	107	123	144	158
Urb	Katowice	CREB1*02	CREB1*03	DRD4*01	DRD4*01	1	2	1	1	1	2	1	1	1	1	1	1	147	147	474	474	437	441	123	129	363	373	171	171	145	147	230	230	139	139	179	179	95	97	183	183	119	119	121	121	105	109	142	142
Urb	Katowice	CREB1*01	CREB1*01	DRD4*05	DRD4*13	1	1	1	1	1	1	1	1	1	1	1	1	147	147	474	474	437	441	129	131	365	391	171	171	133	135	230	230	137	139	175	181	95	101	185	187	117	127	121	125	111	121	144	146
NonUrb	Warszawa	CREB1*01	CREB1*03	DRD4*01	DRD4*01	1	2	1	1	1	1	1	1	1	1	1	1	147	155	474	476	437	437	129	129	307	323	171	171	133	139	230	238	135	137	169	179	93	99	185	195	127	135	115	123	111	121	140	140
NonUrb	Warszawa	CREB1*01	CREB1*03	DRD4*05	DRD4*01	1	2	1	1	1	1	1	1	1	1	1	1	149	151	474	474	437	437	127	135	355	361	171	171	137	137	230	230	139	139	177	179	95	95	179	183	123	127	121	123	111	121	142	160
NonUrb	Poznań	CREB1*02	CREB1*03	DRD4*05	DRD4*01	1	2	1	1	1	2	1	1	1	1	1	1	147	149	474	476	437	439	127	129	317	323	171	171	133	135	230	236	139	139	179	183	95	97	177	185	119	133	121	121	115	119	140	156
NonUrb	Poznań	CREB1*01	CREB1*04	DRD4*01	DRD4*02	1	2	1	2	1	1	1	1	1	2	2	1	149	153	474	476	437	437	129	129	299	313	171	171	133	139	230	236	139	139	177	179	93	97	177	181	121	139	121	127	111	133	140	144
NonUrb	Poznań	CREB1*03	CREB1*03	DRD4*01	DRD4*01	2	2	1	1	1	1	1	1	1	1	1	1	147	149	474	476	437	437	123	137	331	349	171	171	141	147	230	230	141	141	175	177	95	97	171	173	135	149	121	123	111	119	132	144
NonUrb	Poznań	CREB1*01	CREB1*01	DRD4*01	DRD4*18	1	1	1	1	1	1	1	1	1	1	1	1	149	149	474	476	441	441	129	133	323	401	171	173	133	139	230	230	135	137	179	199	95	105	181	183	117	127	121	127	105	111	146	170
NonUrb	Poznań	CREB1*03	CREB1*03	DRD4*01	DRD4*10	2	2	1	1	1	1	1	1	1	2	2	1	151	151	474	476	439	441	129	131	333	365	173	173	143	145	230	238	139	139	179	181	95	95	177	181	119	123	121	121	137	149	134	146
NonUrb	Poznań	CREB1*01	CREB1*04	DRD4*01	DRD4*16	1	2	1	2	1	1	1	1	1	1	1	1	149	151	474	474	437	441	127	129	311	389	171	171	127	127	230	230	137	139	175	177	95	95	171	189	119	131	121	123	103	115	144	144
NonUrb	Poznań	CREB1*01	CREB1*01	DRD4*01	DRD4*02	1	1	1	1	1	1	1	1	1	2	2	1	147	149	474	474	437	441	129	129	309	325	171	171	133	137	230	236	139	139	173	175	97	97	171	179	119	123	117	121	103	105	134	146
NonUrb	Poznań	CREB1*01	CREB1*03	DRD4*02	DRD4*14	1	2	1	1	1	1	1	1	1	2	2	1	151	153	474	476	437	441	129	129	343	351	171	173	135	137	236	238	139	139	167	179	95	95	173	187	127	127	115	117	105	119	140	156
NonUrb	Poznań	CREB1*03	CREB1*12	DRD4*01	DRD4*16	2	2	1	1	1	2	1	1	1	1	1	1	149	153	474	476	437	441	129	129	387	397	171	171	123	135	230	236	139	139	173	177	95	99	185	189	123	125	119	121	105	119	134	144
NonUrb	Poznań	CREB1*01	CREB1*01	DRD4*01	DRD4*01	1	1	1	1	1	1	1	1	1	1	1	1	147	151	474	474	437	437	125	129	321	359	171	171	129	149	230	230	137	139	169	175	95	97	173	175	123	153	115	121	111	119	144	146
NonUrb	Poznań	CREB1*02	CREB1*04	DRD4*01	DRD4*01	1	2	1	2	1	2	1	1	1	1	1	1	147	153	474	476	441	441	129	143	333	383	171	171	133	145	230	238	137	139	171	175	97	99	185	221	127	157	115	121	105	149	140	146
NonUrb	Poznań	CREB1*01	CREB1*02	DRD4*01	DRD4*01	1	1	1	1	1	2	1	1	1	1	1	1	145	147	474	474	441	441	129	139	363	365	165	171	135	141	230	230	139	141	179	179	95	97	173	187	121	127	115	121	105	129	132	144
NonUrb	Poznań	CREB1*06	CREB1*01	DRD4*01	DRD4*19	1	1	1	1	1	1	1	2	1	1	1	1	143	149	474	476	437	437	129	129	345	365	171	171	131	147	230	230	139	141	175	177	89	105	177	185	127	135	121	123	111	119	132	140
NonUrb	Poznań	CREB1*01	CREB1*01	DRD4*01	DRD4*03	1	1	1	1	1	1	1	1	1	1	1	1	149	149	476	476	437	437	125	129	307	351	169	175	133	137	230	236	139	141	177	177	95	97	183	183	119	125	121	121	105	105	144	146
Urb	Poznań	CREB1*01	CREB1*01	DRD4*01	DRD4*01	1	1	1	1	1	1	1	1	1	1	1	1	149	151	474	474	437	441	125	133	339	345	171	173	139	139	230	236	139	139	169	177	95	97	173	193	119	119	115	121	111	119	132	140
NonUrb	Katowice	CREB1*02	CREB1*03	DRD4*01	DRD4*15	1	2	1	1	1	2	1	1	1	2	2	1	151	151	474	476	437	441	129	129	327	415	169	173	127	133	230	232	139	141	179	179	87	97	179	193	119	139	121	121	113	119	134	136
NonUrb	Katowice	CREB1*01	CREB1*01	DRD4*01	DRD4*08	1	1	1	1	1	1	1	1	1	1	1	1	143	151	474	474	441	441	129	129	347	363	171	171	127	155	230	236	139	141	177	179	95	95	183	185	127	139	115	121	105	105	144	144
NonUrb	Katowice	CREB1*02	CREB1*04	DRD4*01	DRD4*01	1	2	1	2	1	2	1	1	1	1	1	1	149	151	476	476	437	441	127	129	313	351	173	173	133	133	230	236	135	141	175	179	95	101	179	215	127	127	121	123	109	119	144	144
NonUrb	Katowice	CREB1*01	CREB1*02	DRD4*01	DRD4*01	1	1	1	1	1	2	1	1	1	1	1	1	151	155	474	474	437	439	125	133	311	373	171	175	135	151	238	238	139	139	177	185	95	97	179	197	127	127	121	121	109	111	132	144
NonUrb	Katowice	CREB1*01	CREB1*01	DRD4*01	DRD4*20	1	1	1	1	1	1	1	1	1	1	1	1	147	149	474	476	437	441	125	135	319	321	169	171	133	137	232	232	139	139	175	179	95	97	181	185	129	131	121	121	115	117	136	146
NonUrb	Katowice	CREB1*01	CREB1*03	DRD4*05	DRD4*01	1	2	1	1	1	1	1	1	1	1	1	1	147	149	474	476	437	437	129	129	313	351	171	171	137	137	236	236	139	143	177	179	95	95	185	187	127	131	121	121	109	119	138	142
NonUrb	Katowice	CREB1*01	CREB1*02	DRD4*02	DRD4*14	1	1	1	1	1	2	1	1	1	2	2	1	149	155	474	474	437	441	127	127	365	377	167	171	133	153	230	236	139	139	177	203	97	97	183	197	123	131	121	123	111	157	144	146
NonUrb	Warszawa	CREB1*01	CREB1*01	DRD4*04	DRD4*02	1	1	1	1	1	1	1	1	1	2	2	2	149	153	474	476	435	441	127	129	319	329	171	171	135	145	238	240	137	139	177	195	97	97	179	183	119	131	121	123	109	119	140	142
NonUrb	Warszawa	CREB1*01	CREB1*03	DRD4*01	DRD4*02	1	2	1	1	1	1	1	1	1	2	2	1	151	151	474	476	433	437	127	133	313	323	169	173	133	133	236	236	139	139	167	179	95	97	183	185	139	145	123	125	109	143	144	154
NonUrb	Katowice	CREB1*01	CREB1*01	DRD4*01	DRD4*03	1	1	1	1	1	1	1	1	1	1	1	1	151	153	474	474	437	441	129	133	367	391	171	173	133	137	230	230	139	141	177	179	95	95	171	183	119	119	121	127	119	119	138	142
NonUrb	Warszawa	CREB1*01	CREB1*01	DRD4*01	DRD4*02	1	1	1	1	1	1	1	1	1	2	2	1	147	151	474	476	437	437	129	131	313	383	171	173	135	135	230	232	133	139	179	179	95	97	179	181	127	139	121	123	105	109	142	142
NonUrb	Katowice	CREB1*01	CREB1*03	DRD4*01	DRD4*01	1	2	1	1	1	1	1	1	1	1	1	1	149	149	474	476	437	437	131	133	319	323	169	171	147	147	230	236	139	139	177	177	95	97	179	183	127	131	121	127	97	105	144	144
NonUrb	Katowice	CREB1*01	CREB1*01	DRD4*01	DRD4*01	1	1	1	1	1	1	1	1	1	1	1	1	143	149	474	474	441	441	125	127	327	349	171	173	135	137	230	238	139	141	181	183	97	105	179	183	121	123	121	121	113	139	140	144
NonUrb	Katowice	CREB1*02	CREB1*02	DRD4*01	DRD4*01	1	1	1	1	2	2	1	1	1	1	1	1	147	149	474	476	437	441	129	137	311	377	171	173	139	139	230	236	139	141	175	179	89	97	177	187	123	129	121	123	105	105	140	148
NonUrb	Katowice	CREB1*01	CREB1*01	DRD4*08	DRD4*03	1	1	1	1	1	1	1	1	1	1	1	1	147	149	474	474	437	439	129	129	381	391	171	171	135	135	228	228	137	139	175	177	95	95	177	179	121	131	121	123	107	111	142	146
NonUrb	Katowice	CREB1*01	CREB1*03	DRD4*01	DRD4*01	1	2	1	1	1	1	1	1	1	1	1	1	151	151	474	476	441	441	125	125	311	313	171	171	133	133	236	236	139	143	167	175	95	95	179	179	125	127	123	125	111	161	142	144
NonUrb	Katowice	CREB1*05	CREB1*02	DRD4*01	DRD4*01	1	1	1	1	1	2	1	2	1	1	1	1	149	149	474	476	437	441	133	137	323	389	169	171	145	145	230	238	139	139	177	177	99	105	179	185	125	147	121	121	109	119	134	140
NonUrb	Katowice	CREB1*01	CREB1*01	DRD4*01	DRD4*01	1	1	1	1	1	1	1	1	1	1	1	1	151	151	474	476	441	441	127	127	313	389	171	173	133	145	230	236	139	141	175	183	95	99	173	175	127	131	121	121	111	113	140	146
NonUrb	Warszawa	CREB1*01	CREB1*02	DRD4*01	DRD4*03	1	1	1	1	1	2	1	1	1	1	1	1	147	151	474	476	437	441	127	129	351	371	171	173	137	151	230	236	139	143	177	177	95	95	173	181	121	137	121	123	109	117	142	144
Urb	Poznań	CREB1*01	CREB1*01	DRD4*01	DRD4*01	1	1	1	1	1	1	1	1	1	1	1	1	143	151	474	474	441	441	127	129	359	389	171	171	135	147	230	240	139	141	179	179	95	101	173	177	127	139	121	123	105	109	144	150
NonUrb	Warszawa	CREB1*01	CREB1*01	DRD4*01	DRD4*01	1	1	1	1	1	1	1	1	1	1	1	1	147	149	474	474	437	441	127	129	323	335	171	171	133	135	236	236	139	139	175	185	97	103	179	179	115	133	121	121	111	131	132	140
NonUrb	Katowice	CREB1*01	CREB1*13	DRD4*01	DRD4*01	1	2	1	2	1	1	1	1	1	1	1	1	149	151	474	474	437	437	127	127	353	389	171	171	137	137	236	236	139	139	177	179	95	97	183	185	119	127	121	123	111	111	140	144
NonUrb	Katowice	CREB1*02	CREB1*04	DRD4*01	DRD4*01	1	2	1	2	1	2	1	1	1	1	1	1	147	149	474	476	437	441	123	127	317	329	171	171	133	133	230	236	135	139	173	173	95	95	179	187	123	139	121	127	109	113	132	142
NonUrb	Warszawa	CREB1*01	CREB1*02	DRD4*01	DRD4*03	1	1	1	1	1	2	1	1	1	1	1	1	149	149	474	474	437	441	127	127	307	365	171	173	135	137	232	236	139	141	167	183	95	97	183	187	119	127	121	121	105	119	138	146
NonUrb	Warszawa	CREB1*01	CREB1*01	DRD4*01	DRD4*03	1	1	1	1	1	1	1	1	1	1	1	1	143	151	474	476	437	441	127	129	313	363	169	175	135	145	230	230	139	139	169	179	95	97	175	183	131	147	121	125	113	117	132	144
NonUrb	Katowice	CREB1*02	CREB1*03	DRD4*02	DRD4*10	1	2	1	1	1	2	1	1	2	2	2	2	147	151	474	476	437	437	127	129	325	333	171	171	133	157	230	232	139	141	175	179	95	99	173	179	131	137	121	121	113	119	140	148
NonUrb	Warszawa	CREB1*01	CREB1*02	DRD4*06	DRD4*01	1	1	1	1	1	2	1	1	1	1	2	1	143	147	474	474	437	439	127	129	331	359	171	175	133	133	230	230	139	139	177	179	95	95	177	185	127	141	121	127	105	111	130	140
NonUrb	Warszawa	CREB1*01	CREB1*02	DRD4*01	DRD4*02	1	1	1	1	1	2	1	1	1	2	2	2	151	153	476	476	439	441	123	129	355	385	171	173	137	139	230	236	137	139	175	181	87	97	175	185	119	127	121	125	109	119	144	144
NonUrb	Warszawa	CREB1*01	CREB1*04	DRD4*01	DRD4*01	1	2	1	2	1	1	1	1	1	1	1	1	147	149	474	474	437	437	127	129	307	313	171	171	133	135	230	238	137	139	177	177	97	97	173	173	117	127	121	121	111	131	134	142
NonUrb	Warszawa	CREB1*01	CREB1*01	DRD4*01	DRD4*03	1	1	1	1	1	1	1	1	1	1	1	1	149	149	474	474	437	441	125	131	349	391	171	173	127	141	230	230	139	141	175	177	89	97	177	179	123	133	123	123	111	113	134	138
[truncated: 4 more columns]
