# Supplementary material for: Urbanization is associated with non‐coding polymorphisms in candidate behavioural genes in the Eurasian coot
Source: Ecol Evol. 2023 Oct 1;13(10):e10572. doi: 10.1002/ece3.10572 (PMC10542476; doi:10.1002/ece3.10572)
Supplement: Supplementary file 1 — Appendix S1: [file ECE3-13-e10572-s001.zip › ece310572-sup-0004-AppendixS4.fasta]

>CREB1*01
-GTCAGGCAGTTAAGATATTGTCAGAGGTGCTCTTTTAATTTAGATATTCTTGGAAAATACATATGTATAATATATGTACATATATATATATACACACAGTATATAATCTACAGCTCTGAGAGCTTTTAAGTCAGGAATGCTGAGTATTATAGTATATGGAGGTCAGAAAAAATTTTTACTTTTCTGTGTGTGTCTGGGTGTGTGTGGATGTGTGTGTGCGTGTGAAAGCTTCCCCCACCCCAGCAGTTCTGGGCTGCAGTATTCTAGCGCTTATTACTGATTTGTTTTGTGCTGTTTCTCAGTTATCCATTTTCAAGAATTTTATTTCATTTTTCATGGGTTTTGTGAGGTTTGTTTTGGGTTTTTTATTGATGGAGATTTTTTGAAATTATGTAAACAGTTGTTTTACAACAACCACCACCCCCCAGAATAATTCACATTTGTGCTTTCTCTCTTTGGCAGCTATATATCAAAGGCAA---------------------------------------------------
>CREB1*02
-GTCAGGCAGTTAAGATATTGTCAGAGGTGCTCTTTTAATTTAGATATTCTTGGAAAATACATATGTATAATATATGTACATATATATATATACACACAGTATATAATCTACAGCTCTGAGAGCTTTTAAGTCAGGAATGCTGAGTATTATAGTATATGGAGGTCAGAAAAAATTTTTACTTTTCTGTGTGTGTCTGGGTGTGTGTGGATGTGTGTGTGCGTGTGAAAGCTTCCCCCACCCCAGCAGTTCTGGGCTGCAGTATTCTAGCGCTTATTACTGATTTGTTTTGTGCTGTTTCTCAGTTATCCATTTTCAAGAATTTTATTTCATTTTTCATGGGTTTTGTGAGGTTTGTTTTGGGTTTTTTATTGATGGAGACTTTTTGAAATTATGTAAACAGTTGTTTTACAACAACCACCACCCCCCAGAATAATTCACATTTGTGCTTTCTCTCTTTGGCAGCTATATATCAAAGGCAA---------------------------------------------------
>CREB1*03
-GTCAGGCAGTTAAGATATTGTCAGAGGTGCTCTTTTAATTTAGATATTCTTGGAAAATACATATGTATAATATATGTACATATATATATATACACACAGTATATAATCTACAGCTCTGAGAGCTTTTAAGTCAGGAATGCTGAGTATTATAGTATATGGAGGTCAGAAAAAATTTTTACTTTTCTGTGTGTGTCTGGGTGTGTGTGGATGTGTGCGTGCGTGTGAAAGCTTCCCCCACCCCAGCAGTTCTGGGCTGCAGTATTCTAGCGCTTATTACTGATTTGTTTTGTGCTGTTTCTCAGTTATCCATTTTCAAGAATTTTATTTCATTTTTCATGGGTTTTGTGAGGTTTGTTTTGGGTTTTTTATTGATGGAGATTTTTTGAAATTATGTAAACAGTTGTTTTACAACAACCACCACCCCCCAGAATAATTCACATTTGTGCTTTCTCTCTTTGGCAGCTATATATCAAAGGCAA---------------------------------------------------
>CREB1*04
-GTCAGGCAGTTAAGATATTGTCAGAGGTGCTCTTTTAATTTAGATATTCTTGGAAAATACATATGTATAATATATGTACATATATATATATACACACAGTATATAATCTACAGCTCTGAGAGCTTTTAAGTCAGGAATGCTGAGTATTATAGTATATGGAGGTCAGAAAAAATTTTTACTTTTCTGTGTGTGTCTGGGTGTGTGTGGATGTGTGCGTGCGTGTGAAAGCTTCCCCCACCCCAGCAGTTCTGGGCTGCAGTATTCTAGCGCTTATTACTGATTTGTTTTGTGCTGTTTCTCAGTTATCCATTTTCAAGAATTTTATTTCATTTTTCATGGGTTTTTTGAGGTTTGTTTTGGGTTTTTTATTGATGGAGATTTTTTGAAATTATGTAAACAGTTGTTTTACAACAACCACCACCCCCCAGAATAATTCACATTTGTGCTTTCTCTCTTTGGCAGCTATATATCAAAGGCAA---------------------------------------------------
>CREB1*05
-GTCAGGCAGTTAAGATATTGTCAGAGGTGCTCTTTTAATTTAGATATTCTTGGAAAATACATATGTATAATATATGTACATATATATATATACACACAGTATATAATCTACAGCTCTGAGAGCTTTTAAGTCAGGAATGCTGAGTATTATAGTATATGGAGGTCAGAAAAAATTTTTACTTTTCTGTGTGTGTCTGGGTGTGTGTGGATGTGTGTGTGCGTGTGAAAGCTTCCCCCACCCCAGCAGTTCTGGGCTGCAGTATTCTAGCGCTTATTACTGATTTGTTTTGTGCTGTTTCTCAGTTATCCATTTTCAAGAATTTTATTTCATTTTTCATGGGTTTTGTGAGGTTTGTTTTGGGTTTTTTATTGATGGAGATTTTTTGAAATTACGTAAACAGTTGTTTTACAACAACCACCACCCACCAGAATAATTCACATTTGTGCTTTCTCTCTTTGGCAGCTATATATCAAAGGCAA---------------------------------------------------
>CREB1*06
-GTCAGGCAGTTAAGATATTGTCAGAGGTGCTCTTTTAATTTAGATATTCTTGGAAAATACATATGTATAATATATGTACATATATATATATACACACAGTATATAATCTACAGCTCTGAGAGCTTTTAAGTCAGGAATGCTGAGTATTATAGTATATGGAGGTCAGAAAAAATTTTTACTTTTCTGTGTGTGTCTGGGTGTGTGTGGATGTGTGTGTGCGTGTGAAAGCTTCCCCCACCCCAGCAGTTCTGGGCTGCAGTATTCTAGCGCTTATTACTGATTTGTTTTGTGCTGTTTCTCAGTTATCCATTTTCAAAAATTTTATTTCATTTTTCATGGGTTTTGTGAGGTTTGTTTTGGGTTTTTTATTGATGGAGATTTTTTGAAATTACGTAAACAGTTGTTTTACAACAACCACCACCCCCCAGAATAATTCACATTTGTGCTTTCTCTCTTTGGCAGCTATATATCAAAGGCAA---------------------------------------------------
>CREB1*07
-GTCAGGCAGTTAAGATATTGTCAGAGGTGCTCTTTTAATTTAGATATTCTTGGAAAATACATATGTATAATATATGTACATATATATATATACACACAGTATATAATCTACAGCTCTGAGAGCTTTTAAGTCAGGAATGCTGAGTATTATAGTATATGGAGGTCAGAAAAAATTTTTACTTTTCTGTGTGTGTCTGGGTGTGTGTGGATGTGTGTGTGCGTGTGAAAGCTTCCCCCACCCCAGCAGTTCTGGGCTGCAGTATTCTAGCGCTTATTACTGATTTGTTTTGTGCTGTTTCTCAGTTATCCATTTTCAAGAATTTTATTTCATTTTTCATGGGTTTTGTGAGGTTTGTTTTGGGTTTTTTATTGATGGAGATTTTTTGAAATTACGTAAACAGTTGTTTTACAACAACCACCACCCCCCAGAATAATTCACATTTGTGCTTTCTCTCTTTGGCAGCTATATATCAAAGGCAA---------------------------------------------------
>CREB1*08
-GTCAGGCAGTTAAGATATTGTCAGAGGTGCTCTTTTAATTTAGATATTCTTGGAAAATACATATGTATAATATATGTACATATATATATATACACACAGTATATAATCTACAGCTCTGAGAGCTTTTAAGTCAGGAATGCTGAGTATTATAGTATATGGAGGTCAGAAAAAATTTTTACTTTTCTGTGTGTGTCTGGGTGTGTGTGGATGTGTGTTTGCGTGTGAAAGCTTCCCCCACCCCAGCAGTTCTGGGCTGCAGTATTCTAGCGCTTATTACTGATTTGTTTTGTGCTGTTTCTCAGTTATCCATTTTCAAGAATTTTATTTCATTTTTCATGGGTTTTGTGAGGTTTGTTTTGGGTTTTTTATTGATGGAGATTTTTTGAAATTATGTAAACAGTTGTTTTACAACAACCACCACCCCCCAGAATAATTCACATTTGTGCTTTCTCTCTTTGGCAGCTATATATCAAAGGCAA---------------------------------------------------
>CREB1*09
-GTCAGGCAGTTAAGATATTGTCAGAGGTGCTCTTTTAATTTAGATATTCTTGGAAAATACATATGTATAATATATGTACATATATATATATACACACAGTATATAATCTACAGCTCTGAGAGCTTTTAAGTCAGGAATGCTGAGTATTATAGTATATGGAGGTCAGAAAAAATTTTTACTTTTCTGTGTGTGTCTGGGTGTGTGTGGATGTGTGTGTGCGTGTGAAAGCTTCCCCCACCCCAGCAGTTCTGGGCTGCAGTATTCTAGCGCTTATTACTGATTTGTTTTGTGCTGTTTCTCAGTTATCCATTTTCAAAAATTTTATTTCATTTTTCATGGGTTTTGTGAGGTTTGTTTTGGGTTTTTTATTGATGGAGATTTTTTGAAATTATGTAAACAGTTGTTTTACAACAACCACCACCCCCCAGAATAATTCACATTTGTGCTTTCTCTCTTTGGCAGCTATATATCAAAGGCAA---------------------------------------------------
>CREB1*10
-GTCAGGCAGTTAAGATATTGTCAGAGGTGCTCTTTTAATTTAGATATTCTTGGAAAATACATATGTATAATATATGTACATATATATATATACACACAGTATATAATCTACAGCTCTGAGAGCTTTTAAGTCAGGAATGCTGAGTATTATAGTATATGGAGGTCAGAAAAAATTTTTACTTTTCTGTGTGTGTCTGGGTGTGTGTGGATGTGTGTGTGCGTGTGAAAGCTTCCCCCACCCCAGCAGTTCTGGGCTGCAGTATTCTAGCGCTTATTACTGATTTGTTTTGTGCTGTTTCTCAGTTATCCATTTTCAAGAATTTTATTTCATTTTTCATGGGTTTTGTGAGGTTTGTTTTGGGTTTTTTATTGATGGAAATTTTTTGAAATTATGTAAACAGTTGTTTTACAACAACCACCACCCCCCAGAATAATTCACATTTGTGCTTTCTCTCTTTGGCAGCTATATATCAAAGGCAA---------------------------------------------------
>CREB1*11
-GTCAGGCAGTTAAGATATTGTCAGAGGTGCTCTTTTAATTTAGATATTCTTGGAAAATACATATGTATAATATATGTACATATATATATATACACACAGTATATAATCTGCAGCTCTGAGAGCTTTTAAGTCAGGAATGCTGAGTATTATAGTATATGGAGGTCAGAAAAAATTTTTACTTTTCTGTGTGTGTCTGGGTGTGTGTGGATGTGTGCGTGCGTGTGAAAGCTTCCCCCACCCCAGCAGTTCTGGGCTGCAGTATTCTAGCGCTTATTACTGATTTGTTTTGTGCTGTTTCTCAGTTATCCATTTTCAAGAATTTTATTTCATTTTTCATGGGTTTTGTGAGGTTTGTTTTGGGTTTTTTATTGATGGAGACTTTTTGAAATTATGTAAACAGTTGTTTTACAACAACCACCACCCCCCAGAATAATTCACATTTGTGCTTTCTCTCTTTGGCAGCTATATATCAAAGGCAA---------------------------------------------------
>CREB1*12
-GTCAGGCAGTTAAGATATTGTCAGAGGTGCTCTTTTAATTTAGATATTCTTGGAAAATACATATGTATAATATATGTACATATATATATATACACACAGTATATAATCTACAGCTCTGAGAGCTTTTAAGTCAGGAATGCTGAGTATTATAGTATATGGAGGTCAGAAAAAATTTTTACTTTTCTGTGTGTGTCTGGGTGTGTGTGGATGTGTGCGTGCGTGTGAAAGCTTCCCCCACCCCAGCAGTTCTGGGCTGCAGTATTCTAGCGCTTATTACTGATTTGTTTTGTGCTGTTTCTCAGTTATCCATTTTCAAGAATTTTATTTCATTTTTCATGGGTTTTGTGAGGTTTGTTTTGGGTTTTTTATTGATGGAGACTTTTTGAAATTATGTAAACAGTTGTTTTACAACAACCACCACCCCCCAGAATAATTCACATTTGTGCTTTCTCTCTTTGGCAGCTATATATCAAAGGCAA---------------------------------------------------
>CREB1*13
-GTCAGGCAGTTAAGATATTGTCAGAGGTGCTCTTTTAATTTAGATATTCTTGGAAAATACATATGTATAATATATGTACATATATATATATACACACAGTATATAATCTACAGCTCTGAGAGCTTTTAAGTCAGGAATGCTGAGTATTATAGTATATGGAGGTCAGAAAAAATTTTTACTTTTCTGTGTGTGTCTGGGTGTGTGTGGATGTGTGCGTGCGTGTGAAAGCTTCCCCCACCCCAGCAGTTCTGGGCTGCAGTATTCTAGCGCTTATTACTGATTTGTTTTGTGCTGTTTCTCAGTTATCCATTTTCAAGAATGTTATTTCATTTTTCATGGGTTTTTTGAGGTTTGTTTTGGGTTTTTTATTGATGGAGATTTTTTGAAATTATGTAAACAGTTGTTTTACAACAACCACCACCCCCCAGAATAATTCACATTTGTGCTTTCTCTCTTTGGCAGCTATATATCAAAGGCAA---------------------------------------------------
>DRD4*01
----------------------------------AGTTGATCCTTATATCCACCACCTGGATATTCGCCTTCGCTGTAGCATCCCCAGTCATATTTGGCCTCAACAACGTCCCAAACCGGGACCCCAGCTTGTGTCAGCTGGAGGATGACAACTACATTGTGTACTCCTCCATCTGCTCCTTCTTCATCCCTTGCCCCGTCATGCTGGTGCTCTACTGCGCCATGTTCCAAGGACTCAAGCGTTGGGAAGAAGCTAGGAAAGCCAAGCTAAGGGGCAGCATCTACGGGGCCAACAGGAAGCTGTATCACCCCTCAACCTTCGAGAGAGAGCAGACAGGCCTGGAACCAGAGGAGTGCAACCCTTACGCCCACTCTGACCACCCTGGGGACTATGGGATGAACAATGGGATCCAGACTGTCTCCTACCCGCACCTCAAGTACCCGCACCCGGGACACAGTCGGAAGCGG
>DRD4*02
----------------------------------AGTTGATCCTTATATCCACCACCTGGATATTCGCCTTCGCTGTAGCATCCCCAGTCATATTTGGCCTCAACAACGTCCCAAACCGGGACCCCAGCTTGTGTCAGCTGGAGGATGACAACTACATTGTGTACTCCTCCATCTGCTCCTTCTTCATCCCTTGCCCCGTCATGCTGGTGCTCTACTGCGCCATGTTCCAAGGACTCAAGCGTTGGGAAGAAGCTAGGAAAGCCAAGCTAAGGGGCAGCATCTACGGGGCCAACAGGAAGCTGTATCACCCCTCAACCTTAGAGAGAGAGCAGACAGGCCTGGAACCAGAGGAGTGCAACCCTTACGCCCACTCTGACCACCCTGGGGACTATGGGCTGAACAATGGGATCCAGACTGTCTCCTACCCGCACCTCAAGTACCCGCACCCGGGACACAGTCGGAAGCGG
>DRD4*03
----------------------------------AGTTGATCCTTATATCCACCACCTGGATATTCGCCTTCGCTGTAGCATCCCCAGTCATATTTGGCCTCAACAACGTCCCAAACCGGGACCCCAGCTTGTGTCAGCTGGAGGATGACAACTACATTGTGTACTCCTCCATCTGCTCCTTCTTCATCCCTTGCCCCGTCATGCTGGTGCTCTACTGCGCCATGTTCCAAGGACTCAAGCGTTGGGAAGAAGCTAGGAAAGCCAAGCTAAGGGGCAGCATCTATGGGGCCAATAGGAAGCTGTATCACCCCTCAACCTTCGAGAGAGAGCAGACAGGCCTGGAACCAGAGGAGTGCAACCCTTACGCCCACTCTGACCACCCTGGGGACTATGGGATGAACAATGGGATCCAGACTGTCTCCTACCCGCACCTCAAGTACCCGCACCCGGGACACAGTCGGAAGCGG
>DRD4*04
----------------------------------AGTTGATCCTTATATCCACCACCTGGATATTCGCCTTCGCTGTAGCATCCCCAGTCATATTTGGCCTCAACAACGTCCCAAACCGGGACCCCAGCTTGTGTCAGCTGGAGGATGACAACTACATTGTGTACTCCTCCATCTGCTCCTTCTTCATCCCTTGCCCCGTCATGCTGGTGCTCTACTGCGCCATGTTCCAAGGACTCAAGCGTTGGGAAGAAGCTAGGAAAGCCAAGCTAAGGGGCAGCATCTACGGGGCCAACAGGAAGCTGTATCACCCCTCAACCTTCGAGAGAGAGCAGACAGGCCTGGAACCAGAGGAGTGCAACCCTTACGCCCACTCTGACCACCCTGGGGACTATGGGCTGAACAATGGGATCCAGACTGTCTCCTACCCGCACCTCAAGTACCCGCACCCGGGACACAGTCGGAAGCGG
>DRD4*05
----------------------------------AGTTGATCCTTATATCCACCACCTGGATATTCGCCTTCGCTGTAGCATCCCCAGTCATATTTGGCCTCAACAACGTCCCAAACCGGGACCCCAGCTTGTGTCAGCTGGAGGATGACAACTACATTGTGTACTCCTCCATCTGCTCCTTCTTCATCCCTTGCCCCGTCATGCTGGTGCTCTACTGCGCCATGTTCCAAGGACTCAAGCGCTGGGAAGAAGCTAGGAAAGCCAAGCTGAGGGGCAGCATCTATGGGGCCAATAGGAAGCTGTATCACCCCTCAACCTTCGAGAGAGAGCAGACAGGCCTGGAACCAGAGGAGTGCAACCCTTACGCCCACTCTGACCACCCTGGGGACTATGGGATGAACAATGGGATCCAGACTGTCTCCTACCCGCACCTCAAGTACCCGCACCCGGGACACAGTCGGAAGCGG
>DRD4*06
----------------------------------AGTTGATCCTTATATCCACCACCTGGATATTCGCCTTCGCTGTAGCATCCCCAGTCATATTTGGCCTCAACAACGTCCCAAACCGGGACCCCAGCTTGTGTCAGCTGGAGGATGACAACTACATTGTGTACTCCTCCATCTGCTCCTTCTTCATCCCTTGCCCCGTCATGCTGGTGCTCTACTGCGCCATGTTCCAAGGACTCAAGCGCTGGGAAGAAGCTAGGAAAGCCAAGCTAAGGGGCAGCATCTATGGGGCCAATAGGAAGCTGTATCACCCCTCAACCTTCGAGAGAGAGCAGACAGGCCTGGAACCAGAGGAGTGCAACCCTTACGCCCACTCTGACCACCCTGGGGACTATGGGCTGAACAATGGGATCCAGACTGTCTCCTACCCGCACCTCAAGTACCCGCACCCGGGACACAGTCGGAAGCGG
>DRD4*07
----------------------------------AGTTGATCCTTATATCCACCACCTGGATATTCGCCTTCGCTGTAGCATCCCCAGTCATATTTGGCCTCAACAACGTCCCAAACCGGGACCCCAGCTTGTGTCAGCTGGAGGATGACAACTACATTGTGTACTCCTCCATCTGCTCCTTCTTCATCCCTTGCCCCGTCATGCTGGTGCTCTACTGCGCCATGTTCCAAGGACTCAAGCGCTGGGAAGAAGCTAGGAAAGCCAAGCTAAGGGGCAGCATCTATGGGGCCAATAGGAAGCTGTATCACCCCTCAACCTTCGAGAGAGAGCAGACAGGCCTGGAACCAGAGGAGTGCAACCCTTACGCCCACTCTGACCACCCTGGGGACTATGGGATGAACAATGGGATCCAGACTGTCTCCTACCCGCACCTCAAGTACCCGCACCCGGGACACAGTCGGAAGCGG
>DRD4*08
----------------------------------AGTTGATCCTTATATCCACCACCTGGATATTCGCCTTCGCTGTAGCATCCCCAGTCATATTTGGCCTCAACAACGTCCCAAACCGGGACCCCAGCTTGTGTCAGCTGGAGGATGACAACTACATTGTGTACTCCTCCATCTGCTCCTTCTTCATCCCTTGCCCCGTCATGCTGGTGCTCTACTGCGCCATGTTCCAAGGACTCAAGCGTTGGGAAGAAGCTAGGAAAGCCAAGCTAAGGGGCAGCATCTACGGGGCCAACAGGAAGCTGTATCACCCCTCAACCTTCGAGAGAGAGCAGACAGGCCTGGAACCAGAGGAGTGCAACCCTTACACCCACTCTGACCACCCTGGGGACTATGGGATGAACAATGGGATCCAGACTGTCTCCTACCCGCACCTCAAGTACCCGCACCCGGGACACAGTCGGAAGCGG
>DRD4*09
----------------------------------AGTTGATCCTTATATCCACCACCTGGATATTCGCCTTCGCTGTAGCATCCCCAGTCATATTTGGCCTCAACAACGTCCCAAACCGGGACCCCAGCTTGTGTCAGCTGGAGGATGACAACTACATTGTGTACTCCTCCATCTGCTCCTTCTTCATCCCTTGCCCCGTCATGCTGGTGCTCTACTGCGCCATGTTCCAAGGACTCAAGCGCTGGGAAGAAGCTAGGAAAGCCAAGCTAAGGGGCAGCATCTACGGGGCCAACAGGAAGCTGTATCACCCCTCAACCTTCGAGAGAGAGCAGACAGGCCTGGAACCAGAGGAGTGCAACCCTTACGCCCACTCTGACCACCCTGGGGACTATGGGATGAACAATGGGATCCAGACTGTCTCCTACCCGCACCTCAAGTACCCGCACCCGGGACACAGTCGGAAGCGG
>DRD4*10
----------------------------------AGTTGATCCTTATATCCACCACCTGGATATTCGCCTTCGCTGTAGCATCCCCAGTCATATTTGGCCTCAACAACGTCCCAAACCGGGACCCCAGCTTGTGTCAGCTGGAGGATGACAACTACATTGTGTACTCCTCCATCTGCTCCTTCTTCATCCCTTGCCCCGTCATGCTGGTGCTCTACTGCGCCATGTTCCAAGGACTCAAGCGTTGGGAAGAAGCTAGGAAAGCCAAGCTAAGGGGCAGCATCTACGGGGCCAACAGGAAGCTGTATCACCCCTCAACCTTAGAGAGAGAGCAGACAGGCCTGGAACCAGAGGAGTGCAACCCTTACGCCCACTCTGACCACCCTGGGGACTATGGGCTGAACAATGGGATCCAGACTGTCTCCTACCCGCACCTCAAGTACCCGCACCCGGGACACAGTAGGAAGCGG
>DRD4*11
----------------------------------AGTTGATCCTTATATCCACCACCTGGATATTTGCCTTCGCTGTAGCATCCCCAGTCATATTTGGCCTCAACAACGTCCCAAACCGGGACCCCAGCTTGTGTCAGCTGGAGGATGACAACTACATTGTGTACTCCTCCATCTGCTCCTTCTTCATCCCTTGCCCCGTCATGCTGGTGCTCTACTGCGCCATGTTCCAAGGACTCAAGCGTTGGGAAGAAGCTAGGAAAGCCAAGCTAAGGGGCAGCATCTACGGGGCCAACAGGAAGCTGTATCACCCCTCAACCTTCGAGAGAGAGCAGACAGGCCTGGAACCAGAGGAGTGCAACCCTTACGCCCACTCTGACCACCCTGGGGACTATGGGATGAACAATGGGATCCAGACTGTCTCCTACCCGCACCTCAAGTACCCGCACCCGGGACACAGTCGGAAGCGG
>DRD4*12
----------------------------------AGTTGATCCTTATATCCACCACCTGGATATTCGCCTTCGCTGTAGCATCCCCAGTCATATTTGGCCTCAACAACGTCCCAAACCGGGACCCCAGCTTGTGTCAGCTGGAGGATGACAACTACATTGTGTACTCCTCCATCTGCTCCTTCTTCATCCCTTGCCCCGTCATGCTGGTGCTCTACTGCGCCATGTTCCAAGGACTCAAGCGTTGGGAAGAAGCTAGGAAAGCCAAGCTAAGGGGCAGCATCTATGGGGCCAATAGGAAGCTGTATCACCCCTCAACCTTCGAGAGAGAGCAGACAGGCCTGGAACAAGAGGAGTGCAACCCTTACGCCCACTCTGACCACCCTGGGGACTATGGGATGAACAATGGGATCCAGACTGTCTCCTACCCGCACCTCAAGTACCCGCACCCGGGACACAGTCGGAAGCGG
>DRD4*13
----------------------------------AGTTGATCCTTATATCCACCACCTGGATATTCGCCTTCGCTGTAGCATCCCCAGTCATATTTGGCCTCAACAACGTCCCAAACCGGGACCCCAGCTTGTGTCAGCTGGAGGATGACAACTACATTGTGTACTCCTCCATCTGCTCCTTCTTCATCCCTTGCCCCGTCATGCTGGTGCTCTACTGCGCCATGTTCCAAGGACTCAAGCGTTGGGAAGAAGCTAGGAAAGCCAAGCTAAGGGGCAGCATCTACGGGGCCAACAGGAAGCTGTATCACCCCTCAACCTTCGAGAGAGAGCAGACAGGCCTGGAACCAGAGGAGTGCAACCCTTACGCCCACTCTGACCACCCTGGGGACTATGGGATGAACAATGGGATCCAGACTGTCTCCTACCCGCACCTCAAGTATCCGCACCCGGGACACAGTCGGAAGCGG
>DRD4*14
----------------------------------AGTTGATCCTTATATCCACCACCTGGATATTCGCCTTCGCTGTAGCATCCCCAGTCATATTTGGCCTCAACAATGTCCCAAACCGGGACCCCAGCTTGTGTCAGCTGGAGGATGACAACTACATTGTGTACTCCTCCATCTGCTCCTTCTTCATCCCTTGCCCCGTCATGCTGGTGCTCTACTGCGCCATGTTCCAAGGACTCAAGCGCTGGGAAGAAGCTAGGAAAGCCAAGCTAAGGGGCAGCATCTATGGGGCCAATAGGAAGCTGTATCACCCCTCAACCTTCGAGAGAGAGCAGACAGGCCTGGAACCAGAGGAGTGCAACCCTTACGCCCACTCTGACCACCCTGGGGACTATGGGATGAACAATGGGATCCAGACTGTCTCCTACCCGCACCTCAAGTACCCGCACCCGGGACACAGTCGGAAGCGG
>DRD4*15
----------------------------------AGTTGATCCTTATATCCACCACCTGGATATTTGCCTTCGCTGTAGCATCCCCAGTCATATTTGGCCTCAACAACGTCCCAAACCGGGACCCCAGCTTGTGTCAGCTGGAGGATGACAACTACATTGTGTACTCCTCCATCTGCTCCTTCTTCATCCCTTGCCCCGTCATGCTGGTGCTCTACTGCGCCATGTTCCAAGGACTCAAGCGTTGGGAAGAAGCTAGGAAAGCCAAGCTAAGGGGCAGCATCTACGGGGCCAACAGGAAGCTGTATCACCCCTCAACCTTAGAGAGAGAGCAGACAGGCCTGGAACCAGAGGAGTGCAACCCTTACGCCCACTCTGACCACCCTGGGGACTATGGGCTGAACAATGGGATCCAGACTGTCTCCTACCCGCACCTCAAGTACCCGCACCCGGGACACAGTCGGAAGCGG
>DRD4*16
----------------------------------AGTTGATCCTTATATCCACCACCTGGATATTCGCCTTCGCTGTAGCATCCCCAGTCATATTTGGCCTCAACAACGTCCCAAACCGGGACCCCAGCTTGTGTCAGCTGGAGGATGACAACTACATTGTGTACTCCTCCATCTGCTCCTTCTTCATCCCTTGCCCCGTCATGCTGGTGCTCTACTGCGCCATGTTCCAAGGACTCAAGCGTTGGGAAGAAGCTAGGAAAGCCAAGCTAAGGGGCAGCATCTACGGGGCCAACAGGAAGCTGTATCACCCCTCAACCTTCGAGAGAGAGCAGACAGGCCTGGAACCAGAGGAGTGCAACCCTTACGCCCACTCTGACCACCCCGGGGACTATGGGATGAACAATGGGATCCAGACTGTCTCCTACCCGCACCTCAAGTACCCGCACCCGGGACACAGTCGGAAGCGG
>DRD4*17
----------------------------------AGTTGATCCTTATATCCACCACCTGGATATTCGCCTTCGCTGTAGCATCCCCAGTCATATTTGGCCTCAACAATGTCCCAAACCGGGACCCCAGCTTGTGTCAGCTGGAGGATGACAACTACATTGTGTACTCCTCCATCTGCTCCTTCTTCATCCCTTGCCCCGTCATGCTGGTGCTCTACTGCGCCATGTTCCAAGGACTCAAGCGTTGGGAAGAAGCTAGGAAAGCCAAGCTAAGGGGCAGCATCTATGGGGCCAATAGGAAGCTGTATCACCCCTCAACCTTCGAGAGAGAGCAGACAGGCCTGGAACCAGAGGAGTGCAACCCTTACGCCCACTCTGACCACCCTGGGGACTATGGGATGAACAATGGGATCCAGACTGTCTCCTACCCGCACCTCAAGTACCCGCACCCGGGACACAGTCGGAAGCGG
>DRD4*18
----------------------------------AGTTGATCCTTATATCCACCACCTGGATATTCGCCTTCGCTGTAGCATCCCCAGTCATATTTGGCCTCAACAACGTCCCAAACCGGGACCCCAGCTTGTGTCAGCTGGAGGATGACAACTACATTGTGTACTCCTCCATCTGCTCCTTCTTCATCCCTTGCCCCGTCATGCTGGTGCTCTACTGCGCCATGTTCCAAGGACTCAAGCGTTGGGAAGAAGCTAGGAAAGCCAAGCTAAGGGGCAGCATCTATGGGGCCAATAGGAAGCTGTATCACCCCTCAACCTTCGAGAGAGAGCAGACAGGCCTGGAACCAGAGGATTGCAACCCTTACGCCCACTCTGACCACCCTGGGGACTATGGGATGAACAATGGGATCCAGACTGTCTCCTACCCGCACCTCAAGTACCCGCACCCGGGACACAGTCGGAAGCGG
>DRD4*19
----------------------------------AGTTGATCCTTATATCCACCACCTGGATATTCGCCTTCGCTGTAGCATCCCCAGTCATATTTGGCCTCAACAACGTCCCAAACCGGGACCCCAGCTTGTGTCAGCTGGAGGATGACAACTACATTGTGTACTCCTCCATCTGCTCCTTCTTCATCCCTTGCCCCGTCATGCTGGTGCTCTACTGCGCCATGTTCCAAGGACTCAAGCATTGGGAAGAAGCTAGGAAAGCCAAGCTAAGGGGCAGCATCTACGGGGCCAACAGGAAGCTGTATCACCCCTCAACCTTCGAGAGAGAGCAGACAGGCCTGGAACCAGAGGAGTGCAACCCTTACGCCCACTCTGACCACCCTGGGGACTATGGGATGAACAATGGGATCCAGACTGTCTCCTACCCGCACCTCAAGTACCCGCACCCGGGACACAGTCGGAAGCGG
>DRD4*20
----------------------------------AGTTGATCCTTATATCCACCACCTGGATATTCGCCTTTGCTGTAGCATCCCCAGTCATATTTGGCCTCAACAACGTCCCAAACCGGGACCCCAGCTTGTGTCAGCTGGAGGATGACAACTACATTGTGTACTCCTCCATCTGCTCCTTCTTCATCCCTTGCCCCGTCATGCTGGTGCTCTACTGCGCCATGTTCCAAGGACTCAAGCGTTGGGAAGAAGCTAGGAAAGCCAAGCTAAGGGGCAGCATCTACGGGGCCAACAGGAAGCTGTATCACCCCTCAACCTTCGAGAGAGAGCAGACAGGCCTGGAACCAGAGGAGTGCAACCCTTACGCCCACTCTGACCACCCTGGGGACTATGGGATGAACAATGGGATCCAGACTGTCTCCTACCCGCACCTCAAGTACCCGCACCCGGGACACAGTCGGAAGCGG
